# Supplementary material for: In Situ Construction of a Co2P/CoP Heterojunction Embedded on N-Doped Carbon as an Efficient Electrocatalyst for a Hydrogen Evolution Reaction
Source: Materials (Basel). 2023 Dec 23;17(1):87. doi: 10.3390/ma17010087 (PMC10780241; doi:10.3390/ma17010087)
Supplement: Supplementary file 1 [file materials-17-00087-s001.zip]

Archive with 1 entries (1 files):
- materials-2744391-supplementary.pdf
